# Supplementary material for: Transcriptional Plasticity of Autophagy-Related Genes Correlates with the Genetic Response to Nitrate Starvation in Arabidopsis Thaliana
Source: Cells. 2020 Apr 20;9(4):1021. doi: 10.3390/cells9041021 (PMC7226452; doi:10.3390/cells9041021)
Supplement: Supplementary file 1 [file cells-09-01021-s001.zip]

Archive with 2 entries (2 files):
- Supplemental Figure S1.tiff
- Supplemental Tables.xlsx
