# Supplementary material for: Transcriptional Plasticity of Autophagy-Related Genes Correlates with the Genetic Response to Nitrate Starvation in Arabidopsis Thaliana
Source: Cells. 2020 Apr 20;9(4):1021. doi: 10.3390/cells9041021 (PMC7226452; doi:10.3390/cells9041021)
Supplement: Supplementary file 1 [file cells-09-01021-s001.zip › Supplemental Tables.xlsx]

## Sheet: Table S1
Gene name	AGI code	Primer foward [5'-3']	Primer reverse [5'-3']	qPCR Efficiency (%)	R²
ACT	AT3G18780	ACT TTC ATC AGC CGT TTT GA	ACG ATT GGT TGA ATA TCA TCA G	94	0.994
AMT1.1	AT4G13510	GAC GTT GGT AAG CAT GAT GTT C	TCG CTG TCC TGT TGG GTC CTA A	98	0.982
AMT1.4	AT4G28700	GGC GTC TCC GGC TAG ATC TGA GAA C	CGA GCC CGG GTT AAA CCC GTA CCA TC	106	0.977
APT 1	AT1G27450	CGGGGATTTTAAGTGGAACA	GAGACATTTTGCGTGGGATT	100	0.986
ATG10	AT3G07525	TGGAGAACCTCTTGCTTTGG	ACTTTGGGAAAGCAGCTTGA	99	0.997
ATG12a	AT1G54210	TGCTTGCTTTGTTGGAAAGA	CTTTTGTTTAGCCGACGGA	95	0.999
ATG13a	AT3G49590	GAGAAGGTTCAGTGTCAGGT	TTGATTTGGCTCAGTGGACG	101	0.994
ATG18a	AT3G62770	AGGAACGGTCCATGTCTTTG	AACGGTGTTCTTTTGATGGC	100	0.995
ATG18f	AT5G54730	TGGAAGGGAGATGGAGATTG	CGCTATGTACAGCACCGAGA	100	0.991
ATG18h	AT1G54710	CAATGGTATGGTTTACCCCG	GACATGAGCGTCGTCGTCTA	90	0.99
ATG1a	AT3G61960	ACGCTCGTCGTTTTAGCTGT	TGAGTGGCAGCACTTGTTTC	110	0.991
ATG1b	AT3G53930	CATCAGCTCAATTTCGGATCT	GATAACCCTTCCGCTTCTCC	99	0.99
ATG1c	AT2G37840	GTCGATACGAGAATTGAGAGGAAG	CGTTTTCCACTTTTTGGTTGAAA	100	0.997
ATG3	AT5G61500	TCATCCACACTTGCCTGGTA	CCGAGATCAAAGTCCATTGTG	103	0.996
ATG4a	AT2G44140	GGCTGCATTGCAACTAGATTT	GAATCATGCAACCCCAGTTC	110	0.992
ATG4b	AT3G59950	CTTTCACGTTCCCTCAAAGC	TTGCAATGGTAAGACGATGTG	94	0.994
ATG5	AT5G17290	TAATCGCCCTGTTGAGTTCC	TCGACCCATCTGCTTCTTCT	94	0.998
ATG7	AT5G45900	TCGTGGTTTCGCTGACTTGA	CGACAGCAGAAACAGCCAAC	99	0.995
ATG8a	AT4G21980	CAATTTGTATACGTGGTTCGT	AGCAACGGTAAGAGATCCAA	100	0.994
ATG8b	AT4G04620	AACTGCGGCATTGATGTCTG	AGCAGTAGAAAGATCCACCAAA	109	0.993
ATG8c	AT1G62040	ACTGCTGCAATGATGTCTGC	TGGAAGGCACACATTTAAACCA	105	0.993
ATG8d	AT2G05630	ATGTTGTACGGAAGCGGATC	GAAGAAGATCCCGAACGTGT	108	0.999
ATG8e	AT2G45170	TCTTAAGATGGACAACGATTTC	CTCAGCCTTTTCCACCATCA	98	0.996
ATG8f	AT4G16520	GCGCTCATGTCTTCTGTGTA	TGAAATATCCAGCAAGAGGTCTC	100	0.998
ATG8g	AT3G60640	GGAGCGATGATGTCAACCA	AGCAAGTTCACGGACAAGAA	103	0.998
ATG8h	AT3G06420	AACACTCTTCCTCAAACCGC	ATTCAGAGTGCGCTTCGATT	99	0.981
ATG8i	AT3G15580	TGTCAACAACACTCTCCCTCA	AACCAAAGGTTTTCTCACTGC	101	0.998
ATG9	AT2G31260	TTGGTGGTCCAAAACACTCA	GCAAACATGGCCTACACCTT	97	0.988
GDH1	AT5G18170	CTAAAGAACACAGAGGTGTCAAAG	CCGGATCAGTTGGATGATTAGC	96	0.973
GLN1.1	At5G37600	CAA CCT TAA CCT CTC AGA CTC CAC T	CAG CTG CAA CAT CAG GGT TGC TA	95	0.988
GLT	AT5G16150	CAT CAT CCG TTT TGG TGA GGA	TTG GAC CTG AGC CAA CAC TTG	102	0.995
GLU1	AT5G04140	GAC AGT TGA AAG CAG TTA TT	ATC ATT CAA GAG CAG GTT GT	108	0.996
GS2	AT5G35630	CAC CAA ACC TTA CTC TGA CAG G	CAC TAT CTT CAC CAG GTG CTT G	90	0.998
Nia2	AT1G37130	CAT GCA CGA ACA GCA ATC	GGT TAC GCA TAT TCC GGA G	108	0.985
Nii	AT2G15620	TGC TGA TGA CGT TCT TCC ACT CTG C	CTG AGG GTT GAC TCC GAA ATA GTC TC	100	0.995
NRT1.1	AT1G12110	CGT TAA TCT ACA CAG GAC AG	GAC CCA TTG GAA TAC TCG GC	98	0.998
NRT2.1	AT1G08090	QGT CGC TTG CAC GTT ACC TG	ACC CTC TGA CTT GGC GTT CTC	89	0.99
PP2AA3	AT1G13320	GCAATCTCTCATTCCGATAGTC	ATACCGAACATCAACATCTGG	91	1
VPS35a	AT2G17790

## Sheet: Table S2
Gene name	Genotype	Control	Sdt.Cont	Starvation	Sdt.Starv	Variation	p-value	Significant
NRT2.1	AK	0.0208989	0.0064382	0.0136854	0.00310112	-0.345161	0.0319681	*
	BAY	0.00431461	0.00424719	0.00242697	0.00124719	-0.4375	0.296394	ns
	BUR	0.00741573	0.00593258	0.00559551	0.00185393	-0.245455	0.463814	ns
	CAN	0.0034382	0.00249438	0.0034382	0.00178652	0	1	ns
	COL	0.0064382	0.0025618	0.00431461	0.000573034	-0.329843	0.0696037	ns
	CVI	0.0116966	0.00161798	0.0103146	0.00134832	-0.118156	0.126121	ns
	EDI	0.017191	0.003	0.0175955	0.00242697	0.0235294	0.789531	ns
	SAK	0.0128427	0.00505618	0.0110899	0.000741573	-0.136483	0.394317	ns
	TSU	0.0118652	0.0021236	0.0124719	0.00320225	0.0511364	0.688623	ns
NRT1.1	AK	0.0808989	0.025	0.0705056	0.0266854	-0.128472	0.476571	ns
	BAY	0.0890449	0.00842697	0.086236	0.00730337	-0.0315457	0.526468	ns
	BUR	0.0997191	0.0199438	0.0949438	0.0345506	-0.0478873	0.760709	ns
	CAN	0.140169	0.0247191	0.13118	0.0466292	-0.0641283	0.665889	ns
	COL	0.13118	0.0264045	0.186798	0.0485955	0.423983	0.0324346	*
	CVI	0.185674	0.0356742	0.171067	0.0474719	-0.0786687	0.535946	ns
	EDI	0.0890449	0.0148876	0.104494	0.00617978	0.173502	0.0389016	*
	SAK	0.136517	0.0275281	0.164045	0.0429775	0.201646	0.196618	ns
	TSU	0.103933	0.0210674	0.086236	0.0519663	-0.17027	0.431301	ns
NIA2	AK	2.36742	0.460112	2.23371	0.45618	-0.0564784	0.602032	ns
	BAY	0.963483	0.538764	1.03034	0.302809	0.0693878	0.783011	ns
	BUR	2.33202	0.656742	1.9073	0.294944	-0.182125	0.162528	ns
	CAN	1.35674	0.287079	1.17978	0.342135	-0.130435	0.329325	ns
	COL	2.03708	0.515169	2.10393	0.342135	0.0328185	0.783147	ns
	CVI	1.60449	0.530899	1.4	0.157303	-0.127451	0.361064	ns
	EDI	1.45506	0.499438	1.03034	0.283146	-0.291892	0.0911859	ns
	SAK	0.475843	0.0983146	0.385393	0.22809	-0.190083	0.3674	ns
	TSU	2.23371	0.393258	2.31629	0.310674	0.0369718	0.675984	ns
Nii	AK	2.23371	0.45618	2.25271	0.310674	0	1	ns
	BAY	1.28596	0.530899	1.30169	0.255618	0.0122324	0.945666	ns
	BUR	2.43034	0.652809	2.56011	0.259551	0.0533981	0.639959	ns
	CAN	1.63202	0.271348	1.96236	0.393258	0.20241	0.110068	ns
	COL	1.65955	0.546629	1.62809	0.141573	-0.0189573	0.886965	ns
	CVI	1.86798	0.617416	2.19775	0.208427	0.0694737	0.614542	ns
	EDI	1.55337	0.499438	1.75787	0.165169	0.131646	0.337929	ns
	SAK	1.75	0.0629213	2.43034	0.322472	0.388764	0.000927375	***
	TSU	2.06461	0.405056	2.62697	0.369663	0.272381	0.0300598	*
GS2	AK	4.5	0.717978	4.86404	0.626966	0.0808989	0.345916	ns
	BAY	4.35843	0.930337	3.32697	0.839326	-0.236659	0.0658374	ns
	BUR	3.83258	1.6382	3.85281	0.626966	0.00527705	0.976515	ns
	CAN	4.8236	2.23483	4.80337	1.93146	-0.00419287	0.986052	ns
	COL	4.86404	0.647191	5.45056	1.03146	0.120582	0.243207	ns
	CVI	4.31798	0.970787	4.5	0.758427	0.0421546	0.70748	ns
	EDI	3.91348	0.424719	5.99663	0.546067	0.5323	9.36e-05	***
	SAK	7.02809	0.940449	7.84719	0.293258	0.116547	0.0637414	ns
	TSU	5.45056	1.51685	4.5	0.252809	-0.174397	0.14597	ns
GLN1.1	AK	0.143146	0.0157303	0.350787	0.132135	1.45055	0.00441251	**
	BAY	0.644944	0.163596	0.965843	0.151011	0.497561	0.0065983	**
	BUR	0.965843	0.202921	0.47191	0.111685	-0.511401	0.000780998	***
	CAN	0.146292	0.0157303	0.160449	0.0519101	0.0967742	0.512083	ns
	COL	0.094382	0.00786517	0.24382	0.0849438	1.58333	0.00238434	**
	CVI	0.311461	0.100674	0.57573	0.0817978	0.848485	0.00101916	**
	EDI	0.239101	0.0629213	0.399551	0.048764	0.671053	0.00108431	**
	SAK	0.221798	0.0298876	0.281573	0.0550562	0.269504	0.0395476	*
	TSU	0.160449	0.0298876	0.127416	0.0692135	-0.205882	0.284355	ns
AMT1.1	AK	0.102472	0.0101124	0.138876	0.0593258	0.355263	0.153533	ns
	BAY	0.372135	0.157753	0.300674	0.0431461	-0.192029	0.285591	ns
	BUR	0.196854	0.038427	0.12	0.0519101	-0.390411	0.0161898	*
	CAN	0.0303371	0.0202247	0.0350562	0.00674157	0.155556	0.576489	ns
	COL	0.154382	0.0121348	0.221124	0.0525843	0.432314	0.0136353	*
	CVI	0.0862921	0.0350562	0.116629	0.0364045	0.351562	0.156274	ns
	EDI	0.140899	0.0168539	0.175955	0.0107865	0.248804	0.00238316	**
	SAK	0.253483	0.025618	0.274382	0.0613483	0.0824468	0.433031	ns
	TSU	0.0849438	0.0094382	0.0721348	0.012809	-0.150794	0.0706725	ns
AMT1.4	AK	0.00155056	0.000573034	0.0024382	0.00052809	0.572464	0.0195589	*
	BAY	0.00341573	0.000550562	0.00195506	0.000314607	-0.427632	0.000493754	***
	BUR	0.000370787	0.000280899	0.00121348	0.000157303	2.27273	0.000226136	***
	CAN	0.00301124	0.000280899	0.00452809	0.00183146	0.503731	0.0670177	ns
	COL	0.00282022	0.000258427	0.00298876	0.00211236	0.059761	0.839998	ns
	CVI	0.00259551	0.000202247	0.00332584	0.00120225	0.281385	0.156994	ns
	EDI	0.00211236	0.000224719	0.00302247	0.000325843	0.430851	0.000499177	***
	SAK	0.00914607	0.000101124	0.00885393	0.000640449	-0.031941	0.272076	ns
	TSU	0.00147191	0.000157303	0.00259551	0.000337079	0.763359	9.17e-05	***
GDH	AK	0.0514719	0.0028764	0.0864719	0.0181573	0.587459	0.00246842	**
	BAY	0.0460225	0.00611236	0.0593258	0.00719101	0.289062	0.00736435	**
	BUR	0.125124	0.00862921	0.118831	0.014382	-0.0502874	0.353986	ns
	CAN	0.0460225	0.00826966	0.0460225	0.00377528	0	1	ns
	COL	0.062382	0.0118652	0.08	0.0129438	0.282421	0.032722	*
	CVI	0.0433258	0.00988764	0.0506966	0.0125843	0.170124	0.262495	ns
	EDI	0.0589663	0.00449438	0.0762247	0.00629213	0.292683	0.000596345	***
	SAK	0.0553708	0.010427	0.0742472	0.0028764	0.340909	0.00243401	**
	TSU	0.0828764	0.00952809	0.08	0.00269663	-0.0347072	0.467303	ns
GLU1	AK	5.58876	1.41573	5.78876	1.65169	0	1	ns
	BAY	4.15281	1.32135	3.88539	1.27416	-0.0643939	0.711356	ns
	BUR	5.53708	1.13258	9.53258	2.02921	0.721591	0.00263958	**
	CAN	6.07191	2.01348	7.70787	1.25843	0.26943	0.111092	ns
	COL	8.08539	1.69888	7.78652	2.06067	-0.036965	0.775755	ns
	CVI	7.47191	1.21124	6.4809	1.25843	-0.132632	0.177007	ns
	EDI	6.21348	0.802247	5.99326	2.09213	-0.035443	0.802318	ns
	SAK	7.66067	0.534831	7.66067	1.43146	0	1	ns
	TSU	4.76629	0.45618	7.25169	1.13258	0.521452	0.00102428	**
GLT	AK	0.4	0.0701124	0.49618	0.0530337	0.240449	0.0231633	*
	BAY	0.15191	0.0377528	0.195955	0.021573	0.289941	0.0315386	*
	BUR	0.380225	0.0449438	0.556404	0.165393	0.463357	0.0297796	*
	CAN	0.20764	0.0188764	0.294831	0.028764	0.419913	0.000276154	***
	COL	0.282247	0.0224719	0.368539	0.058427	0.305732	0.00820927	**
	CVI	0.434157	0.110562	0.528989	0.0916854	0.126294	0.346119	ns
	EDI	0.193258	0.0341573	0.244494	0.0458427	0.265116	0.0495202	*
	SAK	0.253483	0.0350562	0.400899	0.0629213	0.58156	0.0009925	***
	TSU	0.244494	0.0521348	0.296629	0.0458427	0.213235	0.0872918	ns

## Sheet: Table S3
Gene name	Genotype	Control	Sdt.Cont	Starvation	Sdt.Starv	Variation	p-value	Significant
ATG1a	AK	5.11675	2.24704	10.6396	2.76142	1.07937	0.00896899	**
	BAY	3.65482	1.51607	5.82064	2.70728	0.592593	0.138166	ns
	BUR	6.87648	0.839255	9.74619	1.62437	0.417323	0.00851322	**
	CAN	6.28088	2.62606	6.74112	1.05584	0.0732759	0.704193	ns
	COL	6.60575	1.27242	7.76988	2.65313	0.17623	0.369926	ns
	CVI	6.87648	1.02876	9.31303	2.16582	0.354331	0.0472172	*
	EDI	3.2758	0.460237	6.01015	0.595601	0.834711	0.000112231	***
	SAK	5.30626	2.00338	5.90186	0.676819	0.112245	0.516029	ns
	TSU	6.60575	1.57022	7.79695	1.67851	0.180328	0.25129	ns
ATG1b	AK	0.0307614	0.00345178	0.0292386	0.00406091	-0.0495049	0.51021	ns
	BAY	0.0324873	0.00893401	0.0307614	0.00335025	-0.053125	0.673244	ns
	BUR	0.0354315	0.00730965	0.0339086	0.00761421	-0.0429799	0.73587	ns
	CAN	0.0337056	0.00304568	0.0447716	0.00548223	0.328313	0.00497114	**
	COL	0.0390863	0.00538071	0.0348223	0.00690355	-0.109091	0.277799	ns
	CVI	0.0405076	0.0048731	0.0337056	0.00395939	-0.16792	0.0378464	*
	EDI	0.0249746	0.00588832	0.0249746	0.00507614	0	1	ns
	SAK	0.0235533	0.0013198	0.0258883	0.00406091	0.0991379	0.228916	ns
	TSU	0.0409137	0.00507614	0.0419289	0.00558376	0.0248139	0.752947	ns
ATG1c	AK	0.0924196	0.0196277	0.171235	0.0419628	1.36449	0.00196695	***
	BAY	0.0886633	0.041286	0.155516	0.0426396	0.641221	0.0573443	*
	BUR	0.150254	0.0758037	0.261252	0.0832487	0.738739	0.0522274	*
	CAN	0.171235	0.093401	0.19154	0.0439932	0.118577	0.647061	ns
	COL	0.148223	0.0967851	0.261252	0.0724196	0.762557	0.0619105	*
	CVI	0.159729	0.1022	0.229442	0.0981387	0.436441	0.27351	ns
	EDI	0.180034	0.0575296	0.199662	0.0554992	0.109023	0.569549	ns
	SAK	0.236887	0.0717428	0.232149	0.112352	-0.02	0.933459	ns
	TSU	0.213198	0.0852792	0.255838	0.108968	0.2	0.478927	ns
ATG3	AK	0.247107	0.0717428	0.42775	0.0500846	1.06536	0.000827608	***
	BAY	0.286971	0.112352	0.379323	0.0392555	0.391509	0.0600706	*
	BUR	0.44264	0.124535	0.596954	0.0703892	0.348624	0.0384187	*
	CAN	0.443993	0.142132	0.48731	0.0839256	0.097561	0.544112	ns
	COL	0.384433	0.140778	0.569882	0.106937	0.482394	0.0423648	*
	CVI	0.39797	0.102876	0.511675	0.0839256	0.285714	0.0807211	ns
	EDI	0.38308	0.100169	0.553638	0.0961083	0.44523	0.0237146	*
	SAK	0.385787	0.101523	0.476481	0.128596	0.235088	0.223934	ns
	TSU	0.341117	0.0717428	0.550931	0.139425	0.615079	0.0168719	**
ATG4a	AK	0.0428274	0.0119797	0.0596954	0.0107614	0.427184	0.0347397	*
	BAY	0.0511675	0.0235533	0.0456853	0.0140102	-0.107143	0.64153	ns
	BUR	0.0617259	0.0194924	0.0681777	0.00690355	0.0559211	0.696823	ns
	CAN	0.0536041	0.0229442	0.0598985	0.0198985	0.117424	0.629806	ns
	COL	0.0564467	0.0241624	0.0765482	0.0093401	0.356115	0.10606	ns
	CVI	0.048934	0.0168528	0.0598985	0.0172589	0.224066	0.308149	ns
	EDI	0.053198	0.0186802	0.0564467	0.00649746	0.0610687	0.701366	ns
	SAK	0.0637563	0.017868	0.075533	0.022132	0.184713	0.349651	ns
	TSU	0.0493401	0.022132	0.0714721	0.0194924	0.44856	0.115667	ns
ATG4b	AK	0.0642978	0.0389171	0.156514	0.0389171	1.43421	0.00632738	**
	BAY	0.107868	0.0329949	0.138325	0.0384941	0.282353	0.191573	ns
	BUR	0.137902	0.0532995	0.169205	0.0181895	0.226994	0.222265	ns
	CAN	0.129865	0.0537225	0.185702	0.0401861	0.429967	0.0876061	ns
	COL	0.126058	0.0490694	0.156514	0.0279188	0.241611	0.234502	ns
	CVI	0.112098	0.0329949	0.157783	0.0287648	0.407547	0.0431116	*
	EDI	0.120558	0.0321489	0.156937	0.0270728	0.301754	0.0782646	ns
	SAK	0.13621	0.0393401	0.173858	0.0545685	0.276398	0.219487	ns
	TSU	0.134941	0.0389171	0.189509	0.0456853	0.404389	0.0675228	*
ATG5	AK	0.0360145	0.00304348	0.0568116	0.0126812	0.577465	0.00394042	***
	BAY	0.0745652	0.00862319	0.110072	0.0314493	0.47619	0.0236243	**
	BUR	0.0547826	0.0142029	0.0618841	0.0101449	0.12963	0.317413	ns
	CAN	0.0426087	0.0076087	0.0547826	0.0101449	0.285714	0.0386685	**
	COL	0.0436232	0.00253623	0.0532609	0.0131884	0.22093	0.099404	*
	CVI	0.0466667	0.0111594	0.0588406	0.0177536	0.26087	0.168419	*
	EDI	0.037029	0.0152174	0.0603623	0.0207971	0.630137	0.0477746	**
	SAK	0.0334783	0.00456522	0.0431159	0.0136957	0.287879	0.12069	*
	TSU	0.0547826	0.0126812	0.0623913	0.0157246	0.138889	0.352187	ns
ATG7	AK	8.17597	2.13875	8.87986	1.27242	0.0860927	0.51433	ns
	BAY	8.06768	2.19289	7.36379	2.65313	-0.0872483	0.634275	ns
	BUR	11.8308	2.32826	10.5854	3.73604	-0.105263	0.514254	ns
	CAN	8.06768	3.03215	9.17766	2.54484	0.137584	0.517835	ns
	COL	9.39425	1.489	10.5042	2.19289	0.118156	0.344574	ns
	CVI	8.60914	0.812183	11.4247	1.59729	0.327044	0.00847204	**
	EDI	5.84772	0.866328	7.39086	0.839255	0.263889	0.0202268	*
	SAK	9.09645	1.86802	7.8511	1.59729	-0.136905	0.26088	ns
	TSU	8.66328	1.35364	7.39086	1.08291	-0.146875	0.122296	ns
ATG8a	AK	0.328261	0.117391	0.522609	0.0586957	1.11429	0.00135775	***
	BAY	0.763043	0.123913	1.45435	0.15	0.905983	3.21e-05	***
	BUR	0.717391	0.717391	0.52913	0.443478	-0.318182	0.497143	ns
	CAN	0.515217	0.476087	0.645652	0.202174	0.253165	0.526022	ns
	COL	0.495652	0.371739	0.48913	0.0847826	-0.0131579	0.965168	ns
	CVI	0.482609	0.221739	0.6	0.273913	0.243243	0.407389	ns
	EDI	0.417391	0.33913	0.769565	0.469565	0.84375	0.15173	*
	SAK	0.365217	0.286957	0.573913	0.391304	0.571429	0.292609	ns
	TSU	0.423913	0.280435	0.613043	0.384783	0.446154	0.328202	ns
ATG8b	AK	14.0948	1.06599	13.9763	7.22504	-0.00840336	0.969601	ns
	BAY	37.1912	7.81726	41.0998	17.7665	0.105096	0.639366	ns
	BUR	12.1997	1.77665	8.17259	5.68528	-0.330097	0.148785	ns
	CAN	27.5973	15.2792	23.5702	13.9763	-0.145923	0.650664	ns
	COL	19.78	7.69882	19.78	8.17259	0	1	ns
	CVI	25.11	5.21151	25.3469	11.6074	0.00943396	0.965106	ns
	EDI	19.78	10.1861	15.753	7.81726	-0.203593	0.471487	ns
	SAK	31.0321	7.22504	24.3993	11.0152	-0.21374	0.263575	ns
	TSU	24.3993	5.44839	15.753	2.7242	-0.354369	0.0131931	**
ATG8c	AK	2.74112	0.304569	4.56853	0.700508	0.666667	0.00109129	***
	BAY	81.0152	39.2893	91.3706	19.1878	0.12782	0.582949	ns
	BUR	65.4822	12.1827	56.9543	4.8731	-0.130233	0.16249	ns
	CAN	58.1726	26.1929	74.9239	16.1421	0.287958	0.230721	ns
	COL	50.5584	17.0558	69.7462	19.4924	0.379518	0.119507	ns
	CVI	71.269	3.95939	99.5939	21.3198	0.397436	0.0186091	*
	EDI	116.65	48.4264	137.665	30.1523	0.180157	0.401634	ns
	SAK	62.7411	21.6244	61.8274	24.3655	-0.0145631	0.94746	ns
	TSU	84.9746	24.3655	68.5279	8.83249	-0.193548	0.171079	ns
ATG8d	AK	52.4535	9.30626	65.1438	14.8054	0.241935	0.1258	ns
	BAY	107.445	49.9154	101.1	32.5719	-0.0590551	0.802991	ns
	BUR	47.8003	8.46024	45.6853	17.3435	-0.0442478	0.797323	ns
	CAN	34.264	18.1895	45.2623	13.1134	0.320988	0.274855	ns
	COL	25.3807	10.5753	35.11	9.72927	0.383333	0.148301	ns
	CVI	41.0321	2.53807	50.7614	12.6904	0.237113	0.115143	ns
	EDI	126.904	47.3773	176.396	34.264	0.39	0.083491	ns
	SAK	158.206	38.9171	113.79	12.2673	-0.280749	0.0372105	*
	TSU	43.9932	10.9983	54.9915	37.6481	0.25	0.517816	ns
ATG8e	AK	0.0646362	0.0541455	0.0534687	0.0196277	-0.172775	0.651608	ns
	BAY	0.071066	0.0321489	0.100169	0.0497462	0.409524	0.274082	ns
	BUR	0.0331641	0.0138748	0.0406091	0.0175973	0.22449	0.446849	ns
	CAN	0.0358714	0.0162437	0.056176	0.0240271	0.566038	0.137193	ns
	COL	0.0646362	0.035533	0.0568528	0.0467005	-0.120419	0.75629	ns
	CVI	0.0852792	0.0514382	0.0551607	0.0243655	-0.353175	0.242536	ns
	EDI	0.0879865	0.0666667	0.135025	0.0541455	0.534615	0.228276	ns
	SAK	0.0439932	0.0382403	0.0494078	0.0395939	0.123077	0.81762	ns
	TSU	0.0632826	0.0450085	0.078511	0.0368866	0.240642	0.545208	ns
ATG8f	AK	183.587	51.6074	378.173	69.3739	1.05991	0.00149732	***
	BAY	227.58	66.8359	347.716	64.2978	0.527881	0.0192463	*
	BUR	233.503	27.9188	299.492	65.9898	0.282609	0.0649128	*
	CAN	204.738	35.533	258.883	18.6125	0.264463	0.0162772	**
	COL	161.591	59.2217	223.35	48.2234	0.382199	0.0949152	ns
	CVI	202.2	62.6058	259.729	82.9103	0.284519	0.223792	ns
	EDI	249.577	81.2183	329.949	34.687	0.322034	0.0673416	*
	SAK	170.897	76.1421	189.509	71.912	0.108911	0.678561	ns
	TSU	236.887	49.9154	269.036	42.3012	0.135714	0.274082	ns
ATG8h	AK	14.3919	1.13754	29.6277	2.74043	1.21236	1.79e-06	***
	BAY	20.1655	4.65357	37.4871	5.53257	0.858974	0.000389249	***
	BUR	6.30817	3.3092	12.6163	5.58428	1	0.0369448	*
	CAN	17.2699	1.39607	28.9038	7.65253	0.673653	0.00548302	**
	COL	14.4778	1.55119	15.9772	3.87797	0.103571	0.37382	ns
	CVI	8.89349	1.39607	18.1489	1.29266	1.0407	3.97e-06	***
	EDI	33.7125	1.18925	42.9162	0.879007	0.273006	7.43e-07	***
	SAK	16.0807	7.65253	19.3899	3.87797	0.205788	0.341437	ns
	TSU	15.3051	2.89555	26.3702	7.49741	0.722973	0.00825913	**
ATG8g	AK	21.4213	5.98985	39.3909	7.30964	0.838863	0.00347595	**
	BAY	35.4315	4.56853	48.8629	0.812183	0.43553	0.000183999	***
	BUR	18.5787	3.14721	23.0152	7.91878	0.131148	0.509911	ns
	CAN	15.8376	6.59898	21.9289	0.913706	0.384615	0.0663744	*
	COL	18.8832	6.70051	21.4213	4.26396	0.134409	0.463522	ns
	CVI	25.9898	2.53807	41.3198	1.3198	0.589844	1.21e-05	***
	EDI	27.3096	6.80203	43.3503	0.609137	0.587361	0.00120075	***
	SAK	24.0609	7.81726	28.8325	7.20812	0.198312	0.313825	ns
	TSU	27.6142	2.53807	27.6142	0.609137	0	1	ns
ATG8i	AK	0.473773	0.160745	0.977157	0.186125	1.0625	0.00241898	***
	BAY	1.08714	0.232657	1.18673	0.194585	0.128405	0.302643	ns
	BUR	0.888325	0.329949	1.08291	0.431472	0.219048	0.413965	ns
	CAN	0.676819	0.190355	1.04484	0.439932	0.54375	0.109065	ns
	COL	0.73181	0.35956	0.926396	0.37225	0.265896	0.392599	ns
	CVI	0.799492	0.152284	1.0956	0.249577	0.37037	0.047752	*
	EDI	0.778342	0.266497	1.51015	0.490694	0.940217	0.0183618	*
	SAK	0.642978	0.300338	1.0533	0.461083	0.638158	0.117556	ns
	TSU	0.748731	0.207276	0.850254	0.253807	0.135593	0.476666	ns
ATG9	AK	0.0566836	0.0461083	0.118866	0.037225	1.09701	0.0423165	*
	BAY	0.0478003	0.0270728	0.0616413	0.0389171	0.707965	0.130958	ns
	BUR	0.072335	0.0131134	0.122673	0.0338409	0.695906	0.0145414	**
	CAN	0.0571066	0.034687	0.124788	0.0494924	1.18519	0.0335972	*
	COL	0.0774112	0.0465313	0.132826	0.0575296	0.715847	0.116263	ns
	CVI	0.0672589	0.036802	0.1489	0.0537225	1.21384	0.0219145	*
	EDI	0.0630288	0.034264	0.0795262	0.0296108	0.261745	0.406574	ns
	SAK	0.0774112	0.0427242	0.0926396	0.036379	0.196721	0.530914	ns
	TSU	0.0761421	0.034264	0.0956007	0.03511	0.255556	0.368788	ns
ATG10	AK	0.0272284	0.00426396	0.0357056	0.0121827	1.21333	0.0127256	**
	BAY	0.0304569	0.00730965	0.0459492	0.0302538	0.64	0.175913	ns
	BUR	0.040203	0.00812183	0.0631472	0.0324873	0.570707	0.144296	ns
	CAN	0.0320812	0.0182741	0.0460914	0.0164467	0.436709	0.212222	ns
	COL	0.0272081	0.00345178	0.0483249	0.0235533	0.776119	0.0727719	ns
	CVI	0.035533	0.00426396	0.0558376	0.0272081	0.571429	0.120954	ns
	EDI	0.0288325	0.0127919	0.0385787	0.0213198	0.338028	0.374038	ns
	SAK	0.0274112	0.0150254	0.0412183	0.0229442	0.503704	0.263641	ns
	TSU	0.0251777	0.013401	0.0385787	0.0148223	0.532258	0.151542	ns
ATG12a	AK	0.174112	0.0390863	0.322166	0.0414552	0.85034	0.000705931	***
	BAY	0.413367	0.0461929	0.600508	0.0426396	0.452722	0.000339012	***
	BUR	0.2511	0.103046	0.363621	0.0307953	0.448113	0.0427509	*
	CAN	0.202538	0.0935702	0.291371	0.0177665	0.438596	0.0624006	*
	COL	0.188325	0.027242	0.280711	0.0177665	0.490566	0.00043753	***
	CVI
	EDI	0.309137	0.0367174	0.446531	0.0236887	0.444444	0.000251016	***
	SAK
	TSU	0.228596	0.0225042	0.324535	0.0296108	0.419689	0.000733967	***
ATG13a	AK	0.277563	0.080203	0.371421	0.0609137	0.521368	0.0236266	*
	BAY	0.220305	0.0233503	0.334315	0.0507614	0.608295	0.00107698	***
	BUR	0.24264	0.0071066	0.420305	0.0639594	0.732218	0.000510378	***
	CAN	0.227411	0.0568528	0.394924	0.0538071	0.736607	0.00193496	***
	COL	0.249746	0.048731	0.377665	0.0812183	0.512195	0.0162419	**
	CVI	0.232487	0.00304568	0.330964	0.0426396	0.423581	0.00132771	***
	EDI	0.269036	0.0517767	0.283249	0.0690355	0.0528302	0.700605	ns
	SAK	0.232487	0.0436548	0.359391	0.0233503	0.545852	0.000758985	***
	TSU	0.282234	0.0456853	0.413198	0.0467005	0.464029	0.00268274	**
ATG18a	AK	0.183452	0.0670051	0.295431	0.0497462	0.807453	0.00822916	**
	BAY	0.173756	0.0832487	0.281523	0.0284264	0.640884	0.0168388	**
	BUR	0.235533	0.151269	0.277157	0.107614	0.176724	0.60268	ns
	CAN	0.137056	0.0497462	0.226396	0.0375635	0.651852	0.0126614	**
	COL	0.183756	0.107614	0.241624	0.0954315	0.314917	0.362437	ns
	CVI	0.254822	0.0883249	0.39797	0.0974619	0.561753	0.0372327	*
	EDI	0.213198	0.0994924	0.246701	0.080203	0.157143	0.544508	ns
	SAK	0.168528	0.0994924	0.234518	0.0984772	0.391566	0.292127	ns
	TSU	0.147208	0.0812183	0.204061	0.115736	0.386207	0.362692	ns
ATG18f	AK	0.0923858	0.0183587	0.132657	0.013621	0.435897	0.00500941	**
	BAY	0.0669205	0.0207276	0.10423	0.0278342	0.557522	0.0388825	*
	BUR	0.155753	0.0568528	0.242809	0.0242809	0.558935	0.0136435	**
	CAN	0.098308	0.0343486	0.172335	0.0384941	0.753012	0.0125987	**
	COL	0.113706	0.0390863	0.18714	0.035533	0.645833	0.0144024	**
	CVI	0.14687	0.0532995	0.253469	0.0580372	0.725806	0.0161304	**
	EDI	0.115482	0.0450085	0.138579	0.0456007	0.2	0.411221	ns
	SAK	0.139171	0.0527073	0.158122	0.0313875	0.13617	0.477878	ns
	TSU	0.0402707	0.0544839	0.0479695	0.0349408	0.191176	0.780588	ns
ATG18h	AK	0.223096	0.0395939	0.25203	0.0540609	0.129693	0.33092	ns
	BAY	0.19797	0.0137056	0.245178	0.0829949	0.238462	0.218364	ns
	BUR	0.276396	0.143147	0.31066	0.108883	0.123967	0.657208	ns
	CAN	0.213198	0.146193	0.271827	0.0586294	0.275	0.397048	ns
	COL	0.164467	0.0883249	0.250508	0.121066	0.523148	0.209243	ns
	CVI	0.168274	0.0601523	0.209391	0.0967005	0.244344	0.410529	ns
	EDI	0.188832	0.0692893	0.19797	0.102792	0.0483871	0.862669	ns
	SAK	0.0708122	0.0121827	0.188832	0.0654822	1.66667	0.00487371	**
	TSU	0.188832	0.0654822	0.298477	0.0890863	0.580645	0.0512228	*

## Sheet: Table S4
AGI number	Gene description		Scheible et al., 2004		Bi et al. 2007				Wang et al 2003			Patterson et al., 2010				Menz et al. 2016			Widiez et al. 2011		Krapp et al 2004						Our study
			Col-0		Col-0				Col-0			Col-0				Col-0			Col-0		Col-0						Col-0		9 acc. average
			Seedlings		Shoots		Shoots		Roots	Shoots		Roots				Roots	Shoots		Roots		Roots			Shoots			Shoot		Shoot
			starvation		mild		severe		resupplied			resupplied				starvation			starvation		starvation			starvation			starvation		starvation
			2d		6 weeks		6 weeks		0.3h	0.3h		1.5h		8h		0.25h	3h		9d		0-2d	0-10d		0-2d	0-10d		1d		1d
At5g35630	GS2		down						up			up		up			down		down					down	down
At1g37130	NIA2						down		up	up							down		down						down
At2g15620	Nii		down				down		up	up		up		up			down		down		down	down							up
AT1G12110	NRT1;1								up	up		up		up			down		up		down						up
At4g13510	AMT1;1		up																down			up			up		up
At5g37600	GLN1;1		up				up					down		down					down		up	up			up		up
AT1G08090	NRT2;1								up	up		up		up					down
AT4G28700	AMT1;4															nd	nd
AT5G18170	GDH1											up		up					up		down	down					up		up
AT5G16150	GLT													down					up					down	down		up		up
AT5G04140	GLU1		up											up															up
AT3G07525	ATG10		nd						nd	nd		nd		nd					nd										up
AT1G54210	ATG12a																				nd	nd		nd	nd		up		up
AT3G49590	ATG13a															nd	nd								up		up		up
AT3G62770	ATG18a																		down										up
AT5G54730	ATG18f																										up		up
AT1G54710	ATG18h																												up
AT3G61960	ATG1a											down													up				up
AT3G53930	ATG1b
AT2G37840	ATG1c																										up		up
AT5G61500	ATG3																								up		up		up
AT2G44140	ATG4a		nd									nd		nd					nd										up
AT3G59950	ATG4b																				nd	nd		nd	nd				up
AT5G17290	ATG5																										up		up
AT5G45900	ATG7													down
AT4G21980	ATG8a											down																	up
AT4G04620	ATG8b						up							up		nd	nd								up
AT1G62040	ATG8c																				nd	nd		nd	nd
AT2G05630	ATG8d													up		nd	nd		up						up
AT2G45170	ATG8e																		down		nd	nd		nd	nd
AT4G16520	ATG8f											down		down											up				up
AT3G60640	ATG8g																								up				up
AT3G06420	ATG8h													up															up
AT3G15580	ATG8i																												up
AT2G31260	ATG9																												up
nd : not detected
